# Supplementary material for: Expression of LhFT1, the Flowering Inducer of Asiatic Hybrid Lily, in the Bulb Scales
Source: Front Plant Sci. 2020 Nov 9;11:570915. doi: 10.3389/fpls.2020.570915 (PMC7693649; doi:10.3389/fpls.2020.570915)
Supplement: Supplementary file 2 [file Table_1.XLSX]

## Sheet: Table S1
Supplementary Table S1 Primer list used for gene isolation
	Targget gene	Sequence (5ʹ → 3ʹ)
Gene isolation	liliumFT1-U16	AGATGCTCCAAGTCCAAGTAACCCAAAC
	liliumFT1/9-U100	TTGAGATTGGAGGGAATGATCTCAGAAA
	liliumFT1-U243	TCGAGATTGGAGGGAATGATCTCAGAAA
	liliumFT1/9-U250	AGAAAACATGCTATGAGAGCCCAAATCC
	liliumFT1-L248	GCTCTGCAAAGTCTCTGGTGTTGAAGTT
	liliumFT1/9-L265	TCATAGCATGTTTTCTCTTGCCCAAAGT
	liliumFT1/9-L402	AACCGAGGTTGTAGTACTCCGCAAAGTC
	liliumFT1-L646	AATTCATCACCCAAACCAAACCACCAAT
	liliumFT4-U122	TCGATTTGTCTTTGTGTTGTTCCGACAG
	liliumFT4-U250	ATGCGTACTCTGAATCTGAAGGTGATGG
	liliumFT4-U302	GCAATCCAACCGAAAGAGAGCATCTACA
	liliumFT4-U536	GGAGGTCCTAGGTTGTAGAGCGCAGAAA
	liliumFT4-L159	GTTGGACTGTCTGTCGGAACAACACAAA
	liliumFT4-L484	GCCATCCAGGTGCATATATAGTTTGCTG
	liliumFT6-U30	AGTCGTGGGTGATGTCCTTGATCAATTC
	liliumFT6-L350	GCTGAACCTCCTGTCGGAACAATGTAAA
	liliumFT8-U124	GAACTCCAGGATTGACCCTCTGGTTATC
	liliumFT8-U162	TAGGAGATGTTCTCGATCCGTTCATCAG
	liliumFT8-L189	CTGATGAACGGATCGAGAACATCTCCTA
	liliumFT8-L318	AGTGTGTAGACGGTCCTGAGATCATTGC
	liliumFT8-L331	GAACAACACAAACACATAGCGGTGGATA
	liliumFT8-L495	CTTCAGGTTGTTGGTAGCCTTCTTCCTC
	liliumFD-U145	AGTAGTAGAACCATGGACGACGTCTGGA
	liliumFD-L628	CTTCCTGTTCCAACTCATTGGTGTAAGC
ORF isolation	LhFT1-startU	ATGGAGAATAGGAGTGATCCTCTTGCTG
	LhFT1-stopL	TCAAGCGAACATCCTCCTCCCGCCGGAG
	LhFT4-startU	ATGGTGGACCCCGATGCACCGAGTCC
	LhFT4-stopL	CTATCCACTTACTGGTTGGTACCTTCG
	LhFT6-startU	ATGTCTCGAGATCCTTTGGTTCTCGGTG
	LhFT6-stopL	TTAGAACCTTCTGCCACCACAGCCTTGT
	LhFT8-startU	ATGCGAAGGAGCTCCGGACTTGACCCGC
	LhFT8-stopL	TCAGGTTGTTGGTAGCCTTCTTCCTCCT
	LhFD-startU	ATGTGGTCTTCACATCCCTATCACCGCC
	LhFD-stopL	TCAAAATGGGGCACTTAAGGTTCTCTCG

## Sheet: Table S2
Supplementary Table S2 Primer list used for gene expression analysis
	Targget gene	Sequence (5ʹ → 3ʹ)
		Upper primer	Lower primer
RT-PCR	LhFT1	ATGGAGAATAGGAGTGATCCTCTTGCTG	TCAAGCGAACATCCTCCTCCCGCCGGAG
	LhFT4	ATGGTGGACCCCGATGCACCGAGTCC	CTATCCACTTACTGGTTGGTACCTTCG
	LhFT6	ATGTCTCGAGATCCTTTGGTTCTCGGTG	TTAGAACCTTCTGCCACCACAGCCTTGT
	LhFT8	ATGCGAAGGAGCTCCGGACTTGACCCGC	TCAGGTTGTTGGTAGCCTTCTTCCTCCT
	LhFD	ATGTGGTCTTCACATCCCTATCACCGCC	TCAAAATGGGGCACTTAAGGTTCTCTCG
	LhMADS5	ATGGGTCGAGGCAAGGTCCAGCTGAAGC	TTATCTGTTAACGTGGCGAAGCATCCAT
	LhACT	TTCCGATCTACGAAGGCTATGCTC	TTCCGATCTACGAAGGCTATGCTC
	AtACT2	CATCCAAGCTGTTCTCTCCTTGTA	TGTTACCGTACAGATCCTTCCTGA
RT-qPCR	LhFT1	TCAAAAGTAGTCAACAATGGGAGA	TTCTCTAAGGTTTGGGTTACTTGG
	LhFT4	TTGGAAATGAAATAGTCAGCTACG	GCGCATATATAGTTTGTTGGACTG
	LhFT6	TGTGAATGCACCTCTTATTGAGAT	CTGTCGGAACAATGTAAAAACAAC
	LhFT8	GAGGGAGTATTTACACTGGTTGGT	TAAAGATCAGAAAAATTCCGGGTA
	LhFD	CTCCTCCACCTTCTCATCAAGTAG	AGGAAGTCCTGTAAGATGATGCTG
	LhMADS5	AGCAGCTCGAATTATCTTTCAAGC	CTGGAACTCCATGAGCTTTTTCTC
	LhACT	TTCCGATCTACGAAGGCTATGCTC	TTCCGATCTACGAAGGCTATGCTC

## Sheet: Table S3
Supplementary Table S3 Primer list used for AlphaScreen assay
Primer name	Sequence (5'->3')
S1-LhFT1	ccacccaccaccaccaATGGAGAATAGGAGTGATCC
T1-LhFT1	tccagcactagctccagaAGCGAACATCCTCCTCCCGC
S1-LhFT4	ccacccaccaccaccaATGGTGGACCCCGATGCACCG
T1-LhFT4	tccagcactagctccagaTCCACTTACTGGTTGGTACC
S1-LhFT6	ccacccaccaccaccaATGTCTCGAGATCCTTTGGT
T1-LhFT6	tccagcactagctccagaGAACCTTCTGCCACCACAGC
S1-LhFT8	ccacccaccaccaccaATGCGAAGGAGCTCCGGACT
T1-LhFT8	tccagcactagctccagaGGTTGTTGGTAGCCTTCTTC
S1-LhFD	ccacccaccaccaccaATGTGGTCTTCACATCCCTA
T1-LhFD	tccagcactagctccagagCAAAATGGGGCACTTAAGGT
attB1-S1	GGGGACAAGTTTGTACAAAAAAGCAGGCTTccacccaccaccaccaatg
attB2-T1	GGGGACCACTTTGTACAAGAAAGCTGGGTCtccagcactagctccaga
Lowercase indicates linker sequence
